# Supplementary material for: The Use of Ginger Bioactive Compounds in Pregnancy: An Evidence Scan and Umbrella Review of Existing Meta-Analyses
Source: Adv Nutr. 2024 Sep 28;15(11):100308. doi: 10.1016/j.advnut.2024.100308 (PMC11536023; doi:10.1016/j.advnut.2024.100308)
Supplement: Multimedia component 2 [file mmc2.xlsx]

## Sheet: Table S4 - Evidence Scan
The use of ginger bioactive compounds in pregnancy: an evidence scan and umbrella review of existing meta-analyses, Kendra A. Tiani
Supplementary Table S4. Evidence Scan and primary study extractions
EVIDENCE SCAN REFERENCES			Umbrella Review	Evidence Scan Only
Covidence #	Study ID	Year	Journal of Publication	Title	Abstract	1) Is this a review or a primary study?	2) Type of review (mark all that apply)		# of included articles		4) Type of studies included	5) Primary study type	6) Maternal health outcomes	7) Birth and neonatal outcomes:	8) Infant and child health outcomes:	9) notes
262	Choi 2015	2015	Journal of obstetrics and gynaecology	Assessment of fetal and neonatal outcomes in the offspring of women who had been treated with dried ginger (Zingiberis rhizoma siccus) for a variety of illnesses during pregnancy.	The present study was designed to investigate if exposure to dried ginger during pregnancy would increase the risk of adverse fetal and neonatal outcomes. Participants consisted of 159 singleton pregnant women who received dried ginger as a herbal medication. We also included a control group of 306 pregnant women who had not been exposed to any herbal medication or any known teratogen. No increas…	primary study						Case-control studies		Birth weight; Gestational age; Head circumference; NICU admission; Stillbirth and neonatal mortality; Other: Birth length, Apgar scores, gross malformations, neonatal jaundice, transient tachypnoea of the newborn
257	Trabace 2015	2015	Journal of ethnopharmacology	"Natural" relief of pregnancy-related symptoms and neonatal outcomes: above all do no harm.	ETHNOPHARMACOLOGICAL RELEVANCE: In the South of Italy the use of herbal remedies to alleviate pregnancy-related symptoms is very common., OBJECTIVES: To investigate the proportion, prevalence of use, attitude and knowledge base in a sample of Italian pregnant women in the South of Italy. To explore the possible influence and risks of herbal consumption on pregnancy and neonatal outcomes., METHODS…	primary study						Longitudinal cohort studies (retrospective)	Adverse effects; Other: Prevalence and use of herbal remedies	Birth weight; Gestational age; Head circumference
281	Heitmann 2013	2013	European journal of clinical pharmacology	Safety of ginger use in pregnancy: results from a large population-based cohort study.	PURPOSE: The objective of the study was to examine the safety of ginger use during pregnancy on congenital malformations and selected pregnancy outcomes., METHODS: The Norwegian Mother and Child Cohort study, a large population-based cohort, provided the data used in this study. Our study population consisted of 68,522 women. Data on ginger use and socio-demographic factors were retrieved from th…	primary study						Longitudinal cohort studies		Birth weight; Fetal death; Gestational age; Stillbirth and neonatal mortality; Other: congenital malformations, preterm birth, Apgar scores
202	Ashebir 2022	2022	PloS one	Determinants of hyperemesis gravidarum among pregnant women attending health care service in public hospitals of Southern Ethiopia.	BACKGROUND: Hyperemesis gravidarum is severe nausea and excessive vomiting, starting between 4 and 6 gestational weeks, peak at between 8 and 12 weeks and usually improve and subside by 20 weeks of pregnancy. Identifying the determinants of hyperemesis gravidarum has a particular importance for early detection and intervention to reduce the health, psychosocial and economic impact. In Ethiopia th…	primary study						Case control , cross-sectional	Other: hyperemesis gravidarum
212	Laekeman 2021	2021	Planta medica	Ginger (Zingiber officinale) Root Extract During Pregnancy: A Clinical Feasibility Study.	There is almost no experience with concentrated ginger extracts during pregnancy. The purpose of this trial was to include 50 pregnant women in a clinical feasibility study with EXT.GR10, a 10 x concentrated ethanolic extract of ginger root. The primary objective was to detect complications in the mother during pregnancy and malformations or complications in the newborn at delivery. The secondary…	primary study						Other: clinical feasibility study (an observational study)	Adverse effects; Risk of gestational diabetes; Risk of hypertensive disorders during pregnancy; Other: Complications during pregnancy, satisfaction of patients with intervention	Birth weight; Getational age; Stillbirth and neonatal mortality; Other: Malformations or complications, Apgar scores, pH values
344	Portnoi 2003	2003	American journal of obstetrics and gynecology	Prospective comparative study of the safety and effectiveness of ginger for the treatment of nausea and vomiting in pregnancy.	OBJECTIVES: The primary objective of our study was to examine the safety and the secondary objective was to examine the effectiveness of ginger for nausea and vomiting of pregnancy (NVP)., STUDY DESIGN: Pregnant women who called the Motherisk Program who were taking ginger during the first trimester of pregnancy were enrolled in the study. The women were compared with a group of women who were ex…	primary study						Other: prospective comparative study	Other: Safety and effectiveness of ginger for nausea and vomiting of pregnancy	Birth weight; Stillbirth and neonatal mortality; Other: congenital malformations
469	Moghadam 2019	2019	International Journal of Pharmaceutical and Phytopharmacological Research	Investigating the effect of gingerpill on the treatment of nausea and vomiting of pregnancy (NVP) in pregnancy women	Background and purpose of the study: Nausea and vomiting are of the most prevalent complications of pregnancy usually ignored given the unwillingness to use chemical medicines. This study was a double-blind clinical trial to examine the effect of ginger pill on treating NVP. Methodology: To this end, 58 pregnant women during the 10th to 15th weeks of pregnancy with nausea and vomiting of pregnanc…	primary study						Non-randomized intervention study, clinical study (no comparator or placebo)	Other: Severity and frequency of nausea and vomiting
684	Abidah 2022	2022	Open Access Macedonian Journal of Medical Sciences	The Effect of Ginger Herbal Drink on Hyperemesis Gravidarum in the First Trimester Pregnant Women	BACKGROUND: Hyperemesis gravidarum during pregnancy affects almost all pregnant women and has a significant effect on quality of life, causing discomfort and interfering with daily activities, especially during the first trimester of pregnancy. Pharmacological action to reduce hyperemesis is ginger. Ginger can work by blocking receptors serotonin and causing an antiemetic effect on the gastrointe…	primary study						Non-randomized intervention studies	Hyperemesis gravidarum
219	Hajimoosayi 2020	2020	BMC complementary medicine and therapies	Effect of ginger on the blood glucose level of women with gestational diabetes mellitus (GDM) with impaired glucose tolerance test (GTT): a randomized double-blind placebo-controlled trial.	Background: Gestational diabetes mellitus (GDM) is one the most common complications of pregnancy. The present work aimed at investigating the effect of ginger on the blood glucose level of GDM women with impaired glucose tolerance test (GTT). Methods: This randomized double-blind placebo-controlled clinical trial was performed on the total of 70 women with GDM, who were in 24–28 weeks of pregnan…	primary study						Randomized Controlled Trials	Other: Gestational diabetes (serum blood sugar 2 hrs post-prandial, fasting blood sugar and insulin, Homeostasis Model Assessment (HOMA) index
236	Sharifzadeh 2018	2018	The journal of maternal-fetal & neonatal medicine	A comparison between the effects of ginger, pyridoxine (vitamin B6) and placebo for the treatment of the first trimester nausea and vomiting of pregnancy (NVP).	INTRODUCTION: Nausea and vomiting of pregnancy (NVP) are one of the most common complains of the early pregnancy period and are bothersome for pregnant women. Some prefer to use herbal medicine instead of chemical agents., OBJECTIVE: The purpose of the present study was to compare the effects of ginger, pyridoxine (vitamin B6), and placebo for the treatment of NVP., METHOD: The study was performe…	primary study						Randomized Controlled Trials	Other: Severity of nausea and vomiting
245	Rukh 2016	2016	Pakistan journal of pharmaceutical sciences	Efficacy of Gingocap as compared to pyridoxine in the treatment of nausea and vomiting during pregnancy.	Nausea and vomiting is the common problem disturbing almost 80% of the females in initial three months of conception and later sometime throughout pregnancy. To find out the efficacy and safety of herbal coded test drug Gingocap in comparison with the control drug Pyridoxine, a randomized clinical case control study was conducted at the OPD of Yusra Medical Centre, Karachi and Amir Habib Medical …	primary study						Randomized Controlled Trials	Other: Frequency of nausea and vomiting was noted after every 2 weeks on 2nd, 4th, 6th and 8th weeks during 60 days of the course of study
250	Paritakul 2016	2016	Breastfeeding medicine	The Effect of Ginger on Breast Milk Volume in the Early Postpartum Period: A Randomized, Double-Blind Controlled Trial.	BACKGROUND: In Thailand, ginger is a popular natural galactagogue among breastfeeding women. However, there has never been evidence to support the effectiveness of ginger in increasing the breast milk volume., OBJECTIVES: To compare breast milk volume on the third and seventh day postpartum between lactating mothers who receive 500 mg dried ginger capsules twice daily with those receiving placebo…	primary study						Randomized Controlled Trials	Human milk composition and quantity; Other: Breast milk volumes on days 3 and 7, serum prolactin levels
285	Firouzbakht 2014	2014	Ayu	Comparison of ginger with vitamin B6 in relieving nausea and vomiting during pregnancy.	BACKGROUND: Nausea and vomiting are the most common complicated issues in pregnancy period, but they have not been paid much attention. Herb based formulations can be effectively used for the treatment nausea and vomiting observed during pregnancy., AIM: To investigate the effect of ginger in nausea and vomiting during pregnancy in comparison with vitamin B6 and placebo., MATERIALS AND METHODS: T…	primary study						Randomized Controlled Trials	Other: Nausea and vomiting
287	Saberi 2014	2014	Nursing and midwifery studies	Effect of ginger on relieving nausea and vomiting in pregnancy: a randomized, placebo-controlled trial.	BACKGROUND: Nausea and vomiting of pregnancy (NVP) is the most common medical condition of pregnancy, affecting up to 85% of expecting mothers. NVP can have serious adverse effects on the quality of a woman's life, social, and domestic functioning, and her general well-being. Therefore, it is very important to treat this condition., OBJECTIVES: The effectiveness of ginger and acupressure in the t…	primary study						Randomized Controlled Trials	Other: Nausea and vomiting
288	Saberi 2013	2013	Iranian Red Crescent medical journal	Acupressure and ginger to relieve nausea and vomiting in pregnancy: a randomized study.	BACKGROUND: Nausea and vomiting are common and unpleasant complications in pregnancy. Although many alternative therapists support the use of ginger for nausea and vomiting of pregnancy, there is currently insufficient clinical evidence to support its use in this condition., OBJECTIVES: The present study was performed to assess the effectiveness of ginger in the treatment of nausea and vomiting i…	primary study						Randomized Controlled Trials	Other: Nausea and vomiting
295	Mohammadbeigi 2011	2011	Pakistan journal of biological sciences : PJBS	Comparing the effects of ginger and metoclopramide on the treatment of pregnancy nausea.	This study assesses the effects of ginger on nausea and vomiting caused by pregnancy and compares it with metoclopramide medicine. This study was a randomized double-blind controlled trial. Metoclopramide, Ginger and placebo were putted in similar capsules. The medicines were administered three times a day. Then the Rhodes questionnaire was completed and its score were calculated. Data were analy…	primary study						Randomized Controlled Trials	Other: Vomiting and nausea severity assessed by Rhodes Index
307	Ozgoli 2009	2009	Journal of alternative and complementary medicine (New York, N.Y.)	Effects of ginger capsules on pregnancy, nausea, and vomiting.	OBJECTIVE: The aim of this study was to determine the effects of ginger in nausea and vomiting of pregnancy., DESIGN: This was a single blind clinical trial study., SETTING: The study was conducted in a selected prenatal care clinic of Isfahan City hospitals., SUBJECTS: The subjects included 67 pregnant women who complained of nausea and vomiting from Isfahan city hospitals participated in the st…	primary study						Randomized Controlled Trials	Other: Nausea and vomiting
308	Ensiyeh 2009	2009	Midwifery	Comparing ginger and vitamin B6 for the treatment of nausea and vomiting in pregnancy: a randomised controlled trial.	OBJECTIVE: to compare the effectiveness of ginger and vitamin B6 for the treatment of nausea and vomiting in early pregnancy., METHODS: double-blind randomised controlled trial. Pregnant women with nausea, who first attended the antenatal clinic at or before 17 weeks gestation, were invited to participate in the study. Over a 3-month period, 70 women were randomised to receive either ginger 1g/da…	primary study						Randomized Controlled Trials	Other: Nausea and vomiting
317	Pongrojpaw 2007	2007	Journal of the Medical Association of Thailand = Chotmaihet thangphaet	A randomized comparison of ginger and dimenhydrinate in the treatment of nausea and vomiting in pregnancy.	OBJECTIVE: To study the efficacy of ginger and dimenhydrinate in the treatment of nausea and vomiting in pregnancy., STUDY DESIGN: Double blind randomized controlled trial., SETTING: Department of Obstetrics and Gynecology, Thammasat Hospital, Faculty of Medicine, Thammasat University., MATERIAL AND METHOD: Between January 2005 and December 2005, 170 pregnant women who attended at antenatal clini…	primary study						Randomized Controlled Trials	Other: Visual analogue nausea scores (VANS) and vomiting times were evaluated at day 0-7 of the treatment.
318	Chittumma 2007	2007	Journal of the Medical Association of Thailand = Chotmaihet thangphaet	Comparison of the effectiveness of ginger and vitamin B6 for treatment of nausea and vomiting in early pregnancy: a randomized double-blind controlled trial.	OBJECTIVE: To compare the effectiveness of ginger and vitamin B6 for treatment of nausea and vomiting in pregnancy., DESIGN: Randomized double-blind controlled trial., SETTING: Department of Obstetrics and Gynecology, Bangkok Metropolitan Administration Medical College and Vajira Hospital., MATERIAL AND METHOD: One hundred and twenty-six pregnant women, with a gestational age of < or = 16 weeks w…	primary study						Randomized Controlled Trials	Other: Nausea and vomiting (episodes of nausea, duration of nausea and number of vomits)
339	Smith 2004	2004	Obstetrics and gynecology	A randomized controlled trial of ginger to treat nausea and vomiting in pregnancy.	Complementary therapies and medicines are a broad and diverse range of treatments, and are frequently used by women and their partners during the preconception period to assist with infertility, and to address pregnancy-related conditions. Despite frequent use, the evidence examining the efficacy, effectiveness, and safety for many modalities is lacking, with variable study quality. In this artic…	primary study						Randomized Controlled Trials	Other: Nausea, retching, vomiting
342	Willetts 2003	2003	The Australian & New Zealand journal of obstetrics & gynaecology	Effect of a ginger extract on pregnancy-induced nausea: a randomised controlled trial.	OBJECTIVE: To investigate the effect of a ginger extract (EV.EXT35) on the symptoms of morning sickness., DESIGN: Double-blind randomised placebo-controlled trial., SETTING: A tertiary metropolitan teaching hospital, March 1999-November 1999., PARTICIPANTS: The participants included 120 women less than 20 weeks pregnant, who had experienced morning sickness daily for at least a week and had had n…	primary study						Randomized Controlled Trials	Other: Nausea, vomiting and retching as measured by the Rhodes Index of Nausea, Vomiting, and Retching.
343	Sripramote 2003	2003	Journal of the Medical Association of Thailand = Chotmaihet thangphaet	A randomized comparison of ginger and vitamin B6 in the treatment of nausea and vomiting of pregnancy.	OBJECTIVE: To compare the efficacy of ginger to vitamin B6 in the treatment of nausea and vomiting of pregnancy., STUDY DESIGN: A randomized double-blind controlled trial., SETTING: The Department of Obstetrics and Gynecology, Bangkok Metropolitan Administration Medical College and Vajira Hospital., SUBJECTS: Women with nausea and vomiting of pregnancy at or before 16 weeks of gestation, who atte…	primary study						Randomized Controlled Trials	Other: Change of nausea scores and number of vomiting episodes
352	Keating 2002	2002	Alternative therapies in health and medicine	Ginger syrup as an antiemetic in early pregnancy.	CONTEXT: Ginger (Zingiber officinale) has been used to ameliorate symptoms of nausea. A beverage containing ginger in a syrup may be easier to consume than a capsule or solid food., OBJECTIVE: To determine if ginger syrup mixed in water is an effective remedy for the relief of nausea and vomiting in the first trimester of pregnancy., DESIGN: Double-blind, placebo-controlled, randomized clinical t…	primary study						Randomized Controlled Trials	Other: Duration and severity of nausea and vomiting over a 2-week period measured on a 10-point scale
365	Fischer-Rasmussen 1991	1991	European journal of obstetrics, gynecology, and reproductive biology	Ginger treatment of hyperemesis gravidarum.	Thirty women participated in a double-blind randomized cross-over trial of the efficacy of a natural product, the powdered root of ginger (Zingiber officinale), and placebo in hyperemesis gravidarum. Three patients had to be withdrawn. Each woman swallowed capsules containing either 250 mg ginger or lactose q.i.d. during the first 4 days of the treatment period. Interrupted by a 2 days wash-out p…	primary study						Randomized Controlled Trials	Other: Nausea, vomiting, change in body weight, patient's opinion of the treatment
402	Basirat 2009	2009	Acta Medica Iranica	The effect of ginger biscuit on nausea and vomiting in early pregnancy	Nausea and vomiting of pregnancy (NVP) are often alleviated by eating dried biscuits or foods. Natural products such as ginger have been suggested as herbal remedies for its treatment. The purpose of this study was to determine the effectiveness of ginger in biscuit form for the treatment. Sixty-five women with NVP at or before 17 weeks of gestation, who attended the antenatal clinic of Yahyaneja…	primary study						Randomized Controlled Trials	Other: Severity of nausea and vomiting
461	Bahramian 2018	2018	Crescent Journal of Medical and Biological Sciences	The effect of ginger capsules on the control of blood sugar in gestational diabetes: A triple-blind randomized controlled clinical trial	Objectives: Gestational diabetes is a major prenatal problem and one of the most common complications of pregnancy throughout the world. Ginger can adjust biochemical pathways that are activated in some diseases such as diabetes by affecting insulin sensitivity. The present study was conducted to assess the effect of ginger capsules on the control of blood sugar in gestational diabetes. Material(…	primary study						Randomized Controlled Trials	Other: Gestational diabetes
360	Vutyavanich 2001	2001	Obstetrics and gynecology	Ginger for nausea and vomiting in pregnancy; randomized, double-masked, placebo-controlled trial		primary study						Randomized Controlled Trials	Other: Nausea and vomiting
289	Haji Seid Javadi 2013	2013	Obstetrics and gynecology international	Comparing the effectiveness of vitamin b6 and ginger in treatment of pregnancy-induced nausea and vomiting.	BACKGROUND: Gestational diabetes mellitus (GDM) is one the most common complications of pregnancy. The present work aimed at investigating the effect of ginger on the blood glucose level of GDM women with impaired glucose tolerance test (GTT)., METHODS: This randomized double-blind placebo-controlled clinical trial was performed on the total of 70 women with GDM, who were in 24-28 weeks of pregna…	primary study						Randomized clinical trial (no control)	Other: Nausea and vomiting
189	Tan 2023	2023	Frontiers in public health	The efficacy and safety of complementary and alternative medicine in the treatment of nausea and vomiting during pregnancy: A systematic review and meta-analysis.	PURPOSE OF REVIEW: Nausea and vomiting of pregnancy (NVP) affects 90% of pregnant women and its impact is often underappreciated. Hyperemesis gravidarum, the most severe end of the spectrum, affects 0.5-2% of pregnancies. The pathogenesis of this condition remains obscure and its management has largely been empirical. This review aims to provide an update on advances in pregnancy hyperemesis focu…	review	Meta-analysis; Systematic review		15 for ginger		Randomized Controlled Trials		Other: Nausea and vomiting, adverse events
269	Thomson 2014	2014	Journal of the American Board of Family Medicine : JABFM	Effects of ginger for nausea and vomiting in early pregnancy: a meta-analysis.	BACKGROUND: Nausea and vomiting in early pregnancy (NVEP) is commonly encountered in family medicine. Ginger (Zingiber officinale) is a popular nonpharmacological treatment but consensus of its use is lacking., METHODS: We conducted a meta-analysis of clinical trials using ginger for NVEP as published in PubMed and EMBASE, CINAHL, Cochrane Library, and all EBM reviews. Studies satisfying 3 criter…	review	Meta-analysis		6		Randomized Controlled Trials		Other: Nausea and vomiting, mild mental disorders, blood sugar, insulin, HOMA Index	Gestational age; Head circumference
485	Hu 2020	2020	The journal of maternal-fetal & neonatal medicine	Effect of ginger in the treatment of nausea and vomiting compared with vitamin B6 and placebo during pregnancy: a meta-analysis	Introduction: Nausea and vomiting (NV) affect up to 85% of pregnant women, which has multiple effects on pregnancy outcome. The truth etiology of nausea and vomiting in pregnancy (NVP) is still unknown. Considering the potential teratogenic effect in fetus due to chemical drugs, ginger can be used to treat nausea and vomiting during pregnancy. Reports have shown that ginger can reduce the severit…	review	Meta-analysis		13		Randomized Controlled Trials		Other: Control of nausea and vomiting
256	Matthews 2015	2015	The Cochrane database of systematic reviews	Interventions for nausea and vomiting in early pregnancy		review	Meta-analysis; Systematic Review				Randomized Controlled Trials		Other: Nausea and vomiting
231	Sridharan 2018	2018	Expert review of clinical pharmacology	Interventions for treating nausea and vomiting in pregnancy: a network meta-analysis and trial sequential analysis of randomized clinical trials.	Background: Several interventions were explored in clinical trials for treating hyperemesis gravidarum (HG). The present study is a network meta-analysis of such interventions. Methods: Electronic databases were searched for appropriate randomized clinical trials comparing interventions for treatment of patients with HG. Control of HG symptoms was the primary outcome and emetic episodes, hospital…	review	Meta-analysis; Systematic review		50 for SR, 42 for MA		Randomized Controlled Trials		Other: Nausea and vomiting
266	Viljoen 2014	2014	Nutrition journal	A systematic review and meta-analysis of the effect and safety of ginger in the treatment of pregnancy-associated nausea and vomiting.	BACKGROUND AND OBJECTIVES: Nausea and vomiting during pregnancy (NVP) occur commonly. Possible harmful side-effects of conventional medicine to the fetus create the need for alternative options to relieve NVP. This systematic review (SR) investigated current evidence regarding orally administered ginger for the treatment of NVP. The primary objective was to assess the effectiveness of ginger in t…	review	Meta-analysis; Systematic review		12		Randomized Controlled Trials		Other: Nausea and vomiting, pregnancy outcome	Birth weight; Stillbirth and neonatal mortality; Other: adverse effects, preterm birth
513	Gaur 2022	2022	Journal of SAFOG	Ginger vs Vitamin B6 for Treating Nausea and Vomiting during Pregnancy: A Systematic Review and Meta-analysis	Introduction: Up to 85% of pregnant women experience nausea and vomiting (NV), which has a number of negative repercussions for the pregnancy's prognosis. The real cause of nausea and vomiting during pregnancy (NVP) remains unknown. Ginger is being used to treat NVP, despite the possibility of pharmaceutical drugs being teratogenic to the fetus. Ginger has been shown in certain trials to mitigate…	review	Meta-analysis; Systematic review		7		Randomized Controlled Trials		Other: Nausea and vomiting
218	Foong 2020	2020	The Cochrane database of systematic reviews	Oral galactagogues (natural therapies or drugs) for increasing breast milk production in mothers of non-hospitalised term infants.	BACKGROUND: Many women express concern about their ability to produce enough milk, and insufficient milk is frequently cited as the reason for supplementation and early termination of breastfeeding. When addressing this concern, it is important first to consider the influence of maternal and neonatal health, infant suck, proper latch, and feeding frequency on milk production, and that steps be ta…	review	Meta-analysis; Systematic review		41 total (3 relating to ginger)		Randomized Controlled Trials		Human milk composition and quantity
213	Zhang 2021	2021	Phytotherapy research : PTR	Ginger (Zingiber officinale Rosc.) and its bioactive components are potential resources for health beneficial agents.	Zingiber officinale Rosc. (Zingiberacae), commonly known as ginger, is a perennial and herbaceous plant with long cultivation history. Ginger rhizome is one of the most popular food spices with unique pungent flavor and is prescribed as a well-known traditional Chinese herbal medicine. To date, over 160 constituents, including volatile oil, gingerol analogues, diarylheptanoids, phenylalkanoids, s…	review	Narrative review		6 about pregnancy at least, not specified		Randomized Controlled Trials; Longitudinal cohort studies; Other: systematic review, prospective comparative study		Other: Nausea and vomiting, pregnancy outcome	Birth weight; Stillbirth and neonatal mortality; Other: adverse effects, preterm birth
608	Pour 2014	2014	European journal of medicinal plants	Therapeutic properties of Zingiber officinale roscoe: a review	Aims: Ginger, a rhizome of Zingiber officinale Roscoe (Fam. Zingiberaceae), has beenwidely used as a spice to enhance the flavor of food and beverages and for medicalpurposes in various diseases. Methodology: The review covers the databases and articles published between 2002- 2013 via Medline and published papers on the Internet from Scientific InformationDatabase, MagIran and Irandoc. Literatur…	review	Narrative review		7		Randomized Controlled Trials; Other: Meta-analysis		Adverse effects; Other: Nausea and vomiting
239	Samavati 2017	2017	Reproductive toxicology (Elmsford, N.Y.)	Herbal laxatives and antiemetics in pregnancy.	Constipation appears in the 2nd and 3rd trimester of pregnancy, while nausea is the strongest in the 1st trimester. This review summarizes the applicability of herbal laxatives and antiemetics in pregnancy. A human study has shown that flax oil as laxative is safe from 2nd trimester. Human data is not available about the rhubarb, but animal studies reveal that its emodin content induces fetal abn…	review	Narrative review		1 human study for ginger, 1 narrative review for ginger, 1 systematic review for ginger (76 total)		Longitudinal cohort studies; Other: narrative review, systematic review		Adverse effects; Other: Nausea and vomiting of pregnancy	Gestational age; Head circumference
254	Smith 2016	2016	Seminars in reproductive medicine	Complementary Therapies and Medicines and Reproductive Medicine.	OBJECTIVES: To estimate whether the use of ginger to treat nausea or vomiting in pregnancy is equivalent to pyridoxine hydrochloride (vitamin B6)., METHODS: A randomized, controlled equivalence trial involving 291 women less than 16 weeks pregnant was undertaken at a teaching hospital in Australia. Women took 1.05 g of ginger or 75 mg of vitamin B6 daily for 3 weeks. Differences from baseline in …	review	Narrative review		10 for ginger		Randomized Controlled Trials; Longitudinal cohort studies; Other: systematic reviews		Other: Nausea and vomiting, pregnancy outcome
290	Tiran 2012	2012	Complementary therapies in clinical practice	Ginger to reduce nausea and vomiting during pregnancy: evidence of effectiveness is not the same as proof of safety.	Nausea and vomiting affects a large proportion of women in early pregnancy, yet because it is a physiological symptom it is often dismissed by health professionals, leaving women to find their own coping mechanisms. This leads many to try a range of complementary and alternative therapies and natural remedies, although the evidence of efficacy is variable. Furthermore, while women realise the pos…	review	Narrative review		not indicated		Randomized Controlled Trials; Other: preclinical studies, in vitro studies, surveys		Adverse events; Other: indications, contraindications, precautions and side-effects of using ginger to reduce nausea and vomiting during pregnancy
291	Ebrahimi 2010	2010	International journal of women's health	Optimal management of nausea and vomiting of pregnancy.	Nausea and vomiting of pregnancy (NVP) is a common medical condition in pregnancy with significant physical and psychological morbidity. Up to 90% of women will suffer from NVP symptoms in the first trimester of pregnancy with up to 2% developing hyperemesis gravidarum which is NVP at its worst, leading to hospitalization and even death in extreme cases. Optimal management of NVP begins with nonp…	review	Narrative review		6 for ginger		Randomized Controlled Trials		Other: Nausea and vomiting
296	Dennehy 2011	2011	Journal of midwifery & women's health	Omega-3 fatty acids and ginger in maternal health: pharmacology, efficacy, and safety.	Dietary supplements may be used by pregnant women if they perceive them to be natural and healthy products, if they are fearful of using prescription drugs, or if they are recommended by a health care provider. Usage surveys indicate that midwives feel comfortable in recommending some herbal products to their patients. There are sufficient data from randomized controlled trials on omega-3 fatty a…	review	Narrative review		10 for ginger		Randomized Controlled Trials		Other: Nausea and vomiting of pregnancy
300	Tan 2011	2011	Current opinion in obstetrics & gynecology	Contemporary approaches to hyperemesis during pregnancy.	Background: Complementary and alternative medicine (CAM) therapies are widely used for nausea and vomiting during pregnancy (NVP) due to the limitations of conventional medicine. However, their efficacy and safety remain controversial. Therefore, this meta-analysis was performed to assess the improvement of CAM therapy on NVP., Methods: Randomized controlled trials (RCTs) were searched for where …	review	Narrative review		3 for ginger		Randomized Controlled Trials; Other: Systematic review		Other: hyperemesis gravidarum
309	Sonkusare 2008	2008	The Medical journal of Malaysia	Hyperemesis gravidarum: a review.	Vomiting in pregnancy is a very common phenomenon, though not well understood. The extreme form, hyperemesis gravidarum can lead to severe complications. Articles published in the last decade in this field were searched and studied. Various aetiological factors were identified, the recent ones being the association of Helicobacter. pylori with hyperemesis, as well as the presence of cell free fet…	review	Narrative review		1 for ginger (SR by AikinsMurphy containing 1 RCT)		Randomized Controlled Trials		Other: Nausea and vomiting
324	Woolhouse 2006	2006	Australian family physician	Complementary medicine for pregnancy complications.	For some women, pregnancy can bring a myriad of distressing symptoms. Nausea affects up to 85% of women during early pregnancy and about half of these women also experience vomiting. For some women, it can be very debilitating. Conventional anti-emetics bring with them a risk of potential teratogenic effects during the critical stage of early pregnancy. Women tend to feel more comfortable taking …	review	Narrative review		1 for ginger		Randomized Controlled Trials; Other: systematic review		Other: Nausea and vomiting
330	Boone 2005	2005	The Annals of pharmacotherapy	Treating pregnancy-related nausea and vomiting with ginger.	OBJECTIVE: To review literature assessing the safety and efficacy of the use of ginger to treat nausea and vomiting in pregnancy., DATA SOURCES: Iowa Drug Information Service (1966-September 2004), International Pharmaceutical Abstracts (1971-September 2004), MEDLINE (1966-September 2004), and EMBASE (1966-September 2004) were searched. Key terms included ginger, nausea, vomiting, emesis, and pre…	review	Narrative review		9 for ginger in pregnancy		Randomized Controlled Trials; Longitudinal cohort studies (prospective); Other: systematic review		Other: Nausea and vomiting of pregnancy
337	Koretz 2004	2004	Clinical gastroenterology and hepatology	Complementary and alternative medicine in gastroenterology: the good, the bad, and the ugly.	A large proportion of the American population avails itself of a variety of complementary and alternative medicine (CAM) interventions. Allopathic practitioners often dismiss CAM because of distrust or a belief that there is no sound scientific evidence that has established its utility. However, although not widely appreciated, there are thousands of randomized controlled trials (RCTs) that have …	review	Narrative review		4 for ginger		Randomized Controlled Trials		Other: Nausea and vomiting
341	Westfall 2004	2004	Complementary therapies in nursing & midwifery	Use of anti-emetic herbs in pregnancy: women's choices, and the question of safety and efficacy.	The majority of North American pregnant women experience some degree of nausea and vomiting, usually in the first few months of pregnancy. Women utilize many coping strategies, including self-treatment with herbal medicine and other alternative therapies. In a qualitative study of self-care in pregnancy, birth and lactation within a non-random sample of 27 women in British Columbia, Canada, 20 wo…	review	Narrative review; Other: Survey		2 for ginger		Randomized Controlled Trials		Other: pregnancy outcome, nausea and vomiting			Included a survey of herbal medicine use in a population of pregnancy women in Canada, Vancouver and Vancouver Island
347	Quinla 2003	2003	American family physician	Nausea and vomiting of pregnancy.	Nausea and vomiting of pregnancy, commonly known as "morning sickness," affects approximately 80 percent of pregnant women. Although several theories have been proposed, the exact cause remains unclear. Recent research has implicated Helicobacter pylori as one possible cause. Nausea and vomiting of pregnancy is generally a mild, self-limited condition that may be controlled with conservative meas…	review	Narrative review		2 for ginger		Randomized Controlled Trials; Other: systematic reviews		Other: Nausea and vomiting of pregnancy
350	Tiran 2002	2002	Complementary therapies in nursing & midwifery	Nausea and vomiting in pregnancy: safety and efficacy of self-administered complementary therapies.	Ginger is a common traditional remedy taken by numerous women experiencing nausea and vomiting in pregnancy (NVP). There is considerable evidence to support its effectiveness as an anti-emetic, but also increasing concern over its safety. Ginger is a powerful herbal medicine which acts pharmacologically and thus has specific indications, contraindications, precautions and side-effects, the most n…	review	Narrative review		2 for ginger in pregnancy		Randomized Controlled Trials		Other: Nausea and vomiting
351	Chandra 2002	2002	Canadian family physician Medecin de famille canadien	Taking ginger for nausea and vomiting during pregnancy. (Motherisk Update)	QUESTION: Many of my patients prefer to use natural or herbal medicines, such as ginger, before taking drugs to treat nausea and vomiting of pregnancy. Is there evidence that ginger is safe to use during pregnancy? Is it effective?, ANSWER: Although ginger is used in many cultures to treat the symptoms of nausea and vomiting, no trials have established its safety for use during pregnancy. On the …	review	Narrative review		2 for ginger		Randomized Controlled Trials		Adverse effects; Other: Nausea and vomiting
356	Niebyl 2002	2002	American journal of obstetrics and gynecology	Overview of nausea and vomiting of pregnancy with an emphasis on vitamins and ginger.	Patients suffering from nausea and vomiting of pregnancy (NVP) frequently do not receive therapy, in part because of fears of adverse effects of medications on the fetus. Several vitamin-based and herbal therapies have been shown to be effective and safe. Two randomized trials of vitamin B(6) have shown a benefit in reducing NVP. Women taking periconceptional multivitamins are less likely to have…	review	Narrative review		4 for ginger		Randomized Controlled Trials; Other:		Other: Nausea and vomiting of pregnancy
358	Strong 2001	2001	Clinical obstetrics and gynecology	Alternative therapies of morning sickness.	No abstract	review	Narrative review		1 for ginger		Randomized Controlled Trials		Other: Nausea and vomiting in early pregnancy
364	Niebyl 1992	1992	Current opinion in obstetrics & gynecology	Drug therapy during pregnancy.	A randomized prospective trial has shown that folic acid started before conception and continued for the first trimester reduces the risk of recurrence of neural tube defects by 72% in women with a previously affected child. Carbamazepine exposure in utero is associated with a 1% risk of spina bifida. Long-term follow-up of antenatal exposure to phenobarbital and carbamazepine in two groups of in…	review	Narrative review		1 for ginger		Randomized Controlled Trials		Other: Nausea and vomiting of pregnancy
380	Herrell 2014	2014	American Family Physician	Nausea and vomiting of pregnancy	Nausea and vomiting of pregnancy affects nearly 75% of pregnant women. The exact cause is unknown. In most cases, it is a mild, self-limited condition that can be controlled with conservative measures and has no adverse fetal sequelae. About 1% of women develop hyperemesis gravidarum, which may result in adverse outcomes for the mother and fetus. Patients with nausea and vomiting of pregnancy sho…	review	Narrative review		7 for ginger		Randomized Controlled Trials; Other: systematic reviews		Adverse effects; Other: Nausea and vomiting
473	Kam 2019	2019	Anaesthesia and Intensive Care	Herbal medicines and pregnancy: A narrative review and anaesthetic considerations	The use of herbal medicines by pregnant women varies among different countries, ranging from 4.3% in Sweden to 69% in Russia. The aim of this narrative review is to evaluate the benefits and safety of common herbal medicines used during pregnancy. A systematic literature search (from 1995 to February 2018) was performed using a variety of electronic databases. The levels of evidence of the clinic…	review	Narrative review		10 for ginger		Randomized Controlled Trials		Other: Nausea and vomiting, indigestion
574	Belica 2017	2017	Natural Product Communications	Herbal therapy in pregnancy - what to expect when you expect?	The use of herbal therapy in pregnancy is common for pregnancy related nausea, vomiting, gestational diabetes, anxiety, insomnia, and preparation for labor, as well as for treating infections. Many conventional drugs may interfere with fetal development and herbal products are considered to be safe. However, herbal therapy requires competent healthcare professional advice before prescribing. Know…	review	Narrative review		17 for ginger		Randomized Controlled Trials; Longitudinal cohort studies; Case-control studies ; Other: retrospective cross sectional		Other: Nausea and vomiting, pregnancy outcomes
630	Ali 2007	2007	International Journal of Food Properties	Medicinal value of ginger with focus on its use in nausea and vomiting of pregnancy.	Ginger (rhizome of Zingiber officinale) is a well known herb for its culinary and wide range of medicinal uses and is considered an essential component of the kitchen pharmacy. More commonly, ginger has been traditionally used in disorders of the gastrointestinal tract, as a stomachic, laxative, sialogogue, gastric emptying enhancer, appetizer, antiemetic, antidyspepsic, antispasmodic, and antiul…	review	Narrative review		8 for ginger		Randomized Controlled Trials; Other: systematic reviews, prospective comparative study		Adverse effects; Other: Nausea and vomiting of pregnancy
644	Grant 2000	2000	American Journal of Health-System Pharmacy	Alternative therapies: ginger.	Ginger, Zingiber officinale has a long history of medicinal use in China, Japan and India. In Western alternative medicine it is used to prevent motion sickness, nausea, treat rheumatologic conditions and as an antiinflammatory. A review is presented of the use of ginger including its mechanisms of action, pharmacology, clinical studies, adverse effects and contraindications. The review concludes…	review	Narrative review		1 related to pregnancy		Randomized Controlled Trials		Other: Hyperemesis gravidarum
645	Fulder 1996	1996	HerbalGram	Ginger as an anti-nausea remedy in pregnancy - the issue of safety.	The current regulatory situation for ginger (Zingiber officinale) in Europe and the USA is discussed; it is permitted as an over-the-counter (OTC) medication in some countries for specific indications. Evidence from toxicological studies, lack of reports of adverse effects in the pharmacological literature, and its widespread consumption as a food suggest that ginger is safe for use in pregnancy …	review	Narrative review		1 for ginger		Randomized Controlled Trials		Adverse effects; Other: Severity of hyperemesis gravidarum symptoms
283	Dietz 2016	2016	Pharmacological reviews	Botanicals and their bioactive phytochemicals for women's health	Botanical dietary supplements are in-creasingly popular for women’s health, particularly forolder women. The specific botanicals women take vary asa function of age. Younger women will use botanicals forurinary tract infections, especially Vaccinium macrocarpon(cranberry), where there is evidence for efficacy. Botan-ical dietary supplements for premenstrual syndrome(PMS) are less commonly used, a…	review	Narrative review		At least 5 for ginger in pregnancy (humans)		Randomized Controlled Trials; Other: systematic reviews, other		Other: Nausea and vomiting of pregnancy
259	Giacosa 2015	2015	European review for medical and pharmacological sciences	Can nausea and vomiting be treated with ginger extract?.	Ginger (Zingiber officinale) is a spice traditionally used to treat indigestion, nausea and vomiting. Ginger extracts accelerate gastric emptying and stimulate gastric antral contractions. These effects are mainly due to the presence of gingerols and shogaols and their activity on cholinergic M receptors and serotonergic 5-HT and 5-HT receptors. Various researches on this subject have led to cont…	review	Narrative review		6 for ginger and pregnancy		Randomized Controlled Trials; Other: systematic reviews		Other: Nausea and vomiting
193	Sarecka-Hujar 2022	2022	Pharmaceutics	Herbal Medicines-Are They Effective and Safe during Pregnancy?.	Since the teratogenicity of Thalidomide has been proven, herbal products are more commonly used in pregnancy to not only relieve morning sickness but also to fight infections. These products are frequently considered as natural and therefore harmless. However, herbs contain a number of active substances that, when used during pregnancy, can affect the development of the fetus. Often, pregnant wom…	review	Systematic review		10 for ginger in humans		Randomized Controlled Trials; Cross-sectional studies ; Other: retrospective observational study, semi-structured interviews		Adverse effects; Other: Mild mental disorders, nausea and vomiting of pregnancy, blood sugar, insulin, HOMA index	Gestational age; Head circumference
197	Nassif 2022	2022	Revista da Escola de Enfermagem da U S P	Integrative and complementary practices to control nausea and vomiting in pregnant women: a systematic review.	OBJECTIVE: to synthesize the evidence available in the literature on the effects of integrative and complementary practices in nausea and vomiting treatment in pregnant women., METHOD: a systematic review, reported according to PRISMA and registered in PROSPERO. The search for studies was carried out in 11 databases. To assess risk of bias in randomized clinical trials, the Cochrane Collaboration…	review	Systematic review		31 (9 for ginger)		Randomized Controlled Trials		Other: Nausea and vomiting of pregnancy, side effects, adverse events			Conclusion: ginger effective in NVP
207	Dilokthornsakul 2022	2022	Complementary medicine research	Efficacy and Safety of Ginger regarding Human Milk Volume and Related Clinical Outcomes: A Systematic Review of Randomized Controlled Trials.	BACKGROUND: Ginger has been used as a galactagogue in Southeast Asian countries. However, limited evidence of its effect has been reported. This systematic review summarizes the efficacy and safety of ginger regarding human milk volume., METHODS: A systematic review was conducted. Randomized controlled trials (RCTs) which studied the effect of ginger on human milk volume were included. The primar…	review	Systematic review		5 RCTs ( Ushiroyama, U-chareankit, Paritakul, Bumrungpert, Sassanarakkit)		Randomized Controlled Trials		Human milk composition and quantity			Lactating 2021
222	Anh 2020	2020	Nutrients	Ginger on Human Health: A Comprehensive Systematic Review of 109 Randomized Controlled Trials.	Clinical applications of ginger with an expectation of clinical benefits are receiving significant attention. This systematic review aims to provide a comprehensive discussion in terms of the clinical effects of ginger in all reported areas. Following the preferred reporting items for systematic reviews and meta-analyses (PRISMA) guideline, randomized controlled trials on the effects of ginger we…	review	Systematic review		109 RCTs and observational studies (14 were pregnancy-related NVP ginger RCTs) (Paritakul(lactation), Sharifzadeh, Ensiyeh, Willetts, vutyavanich, fischer-rasmussen, smith, biswas, firouzbakht, ozgoli, and saw in references: Portnoi, crichton, Heitmann, Kalava?		Randomized Controlled Trials		Other: Nausea and vomiting, inflammation, metabolic syndrome, digestive function
223	Khorasani 2020	2020	Journal of obstetrics and gynaecology	A systematic review of the efficacy of alternative medicine in the treatment of nausea and vomiting of pregnancy.	To assess the efficacy alternative medicine in the treatment of nausea and vomiting of pregnancy (NVP), three major databases of PubMed, Cochrane Library and Scopus were systematically searched since inception until January 14 2019 to investigate the effects of herbal medicines on NVD. The quality assessment of studies was performed according to Jadad scale. All studies showed that ginger had a p…	review	Systematic review		17 for ginger NVP (Sripramote, smith, chittumma, pongrojpaw, ensiyeh, Firouzbakht, Rukh, Biswas, willets, basirat, Mohammadbeigi, vutyavanich, fischer-rasmussen, keating, modares, saberi, ozgoli)		Randomized Controlled Trials		Other: Nausea and vomiting
238	Ahmed 2017	2017	BMC complementary and alternative medicine	Safety classification of herbal medicines used among pregnant women in Asian countries: a systematic review.	BACKGROUND: High prevalence of herbal medicines used in pregnancy and the lack of information on their safety is a public concern. Despite this, no significant research has been done regarding potential adverse effects of using herbal medicines during pregnancy, especially among developing Asian countries., METHODS: Cross-sectional studies were searched up to year 2016 on PubMed/Medline and EMBAS…	review	Systematic review		8		Cross-sectional studies		Adverse effects, Other: clinical evidence of harmful effects	Other: clinical evidence of harmful effects
243	Ozgoli 2018	2018	International journal of preventive medicine	Effects of Complementary Medicine on Nausea and Vomiting in Pregnancy: A Systematic Review.	Nausea and vomiting of pregnancy (NVP) is a common problem for pregnant women. Researchers have recently paid special attention to complementary medicine methods for the treatment of NVP. Regarding the high prevalence of NVP as well as maternal and fetal adverse effects of chemical drugs, the present study, focusing on clinical trials carried out in Iran, was conducted to assess safety and effica…	review	Systematic review		21 (10 RCTs on ginger NVP)		Randomized Controlled Trials		Other: Nausea and vomiting of pregnancy
244	Stanisiere 2018	2018	Foods (Basel, Switzerland)	How Safe Is Ginger Rhizome for Decreasing Nausea and Vomiting in Women during Early Pregnancy?.	Ginger, Zingiber officinale Roscoe, is increasingly consumed as a food or in food supplements. It is also recognized as a popular nonpharmacological treatment for nausea and vomiting of pregnancy (NVP). However, its consumption is not recommended by all countries for pregnant women. Study results are heterogeneous and conclusions are not persuasive enough to permit heath care professionals to rec…	review	Systematic review		18 for ginger in pregnancy (15 RCTs, Choi, Heitmann, Portnoi observational studies for adverse effects)		Randomized Controlled Trials; Longitudinal cohort studies; case-control studies		Adverse effects, Other: Nausea and vomiting, breastmilk volume	Birth weight; Fetal death; Gestational age; Stillbirth and neonatal mortality; Other: Malformations, Apgar score
247	McParlin 2016	2016	JAMA	Treatments for Hyperemesis Gravidarum and Nausea and Vomiting in Pregnancy: A Systematic Review.	Importance: Nausea and vomiting affects approximately 85% of pregnant women. The most severe form, hyperemesis gravidarum, affects up to 3% of women and can have significant adverse physical and psychological sequelae., Objective: To summarize current evidence on effective treatments for nausea and vomiting in pregnancy and hyperemesis gravidarum., Evidence Review: Databases were searched to June…	review	Systematic review		17 for ginger in NVP, with rating of evidence (all picked up in evidence scan or meta-analysis)		Randomized Controlled Trials		Other: Nausea and vomiting of pregnancy
265	Festin 2014	2014	BMJ clinical evidence	Nausea and vomiting in early pregnancy.	INTRODUCTION: More than half of pregnant women suffer from nausea and vomiting, which typically begins by the fourth week and disappears by the 16th week of pregnancy. The cause of nausea and vomiting in pregnancy is unknown, but may be due to the rise in human chorionic gonadotrophin concentration. In 1 in 200 women, the condition progresses to hyperemesis gravidarum, which is characterised by p…	review	Systematic review		27 (7 for ginger)		Randomized Controlled Trials; Other: systematic reviews, meta-analyses		Other: Nausea and vomiting of early pregnancy
267	Dante 2014	2014	Current opinion in obstetrics & gynecology	Herbal therapies in pregnancy: what works?.	PURPOSE OF REVIEW: The aim of this article is two-fold: to report the prevalence of herbal products used by pregnant women and to evaluate the evidence of efficacy and safety of the most popular remedies., RECENT FINDINGS: Of the 671 articles identified, 15 randomized controlled trials (RCTs) and 16 non-RCTs were eligible. Ginger was the most investigated remedy and it was consistently reported t…	review	Systematic review		31 ( 15 RCTs, 16 non-RCTs) (10 ginger RCTs, 2 ginger non-RCTs)		Randomized Controlled Trials; Longitudinal cohort studies; Other: prospective and retrospective observational, case reports, quasi-experimental		Other: Nausea and vomiting of pregnancy
279	Ding 2013	2013	Women and birth : journal of the Australian College of Midwives	The effectiveness and safety of ginger for pregnancy-induced nausea and vomiting: a systematic review.	BACKGROUND: Ginger has been used throughout the world as a therapeutic agent for centuries. The herb is increasingly used in Western society also, with one of the most common indications being pregnancy-induced nausea and vomiting (PNV)., OBJECTIVES: To examine the evidence for the safety and effectiveness of ginger for PNV., METHODS: Randomised controlled trials (RCTs) of ginger and PNV were sou…	review	Systematic review		4		Randomized Controlled Trials		Other: Nausea and vomiting
280	Dante 2013	2013	The journal of maternal-fetal & neonatal medicine	Herb remedies during pregnancy: a systematic review of controlled clinical trials.	OBJECTIVE: The use of herbal remedies has been documented both among various patient groups and in the general population to promote health. The aim of this systematic review is to analyze the benefits of herb use during pregnancy., METHODS: A systematic literature search covering the period from January 1990 to September 2010 was performed using various electronic databases. Randomized controlle…	review	Systematic review		14 (10 for ginger)		Randomized Controlled Trials		Other: Nausea and vomiting
302	Holst 2011	2011	Midwifery	Safety and efficacy of herbal remedies in obstetrics-review and clinical implications.	OBJECTIVE: to review the literature on safety and efficacy of the most commonly used herbs to enable midwives to give evidence-based information to pregnant women., DESIGN: survey and review of the scientific literature., SETTING: the survey was performed at the antenatal clinic at Norfolk and Norwich University Hospital between 26 November 2007 and 15 February 2008., PARTICIPANTS: a total of 578…	review	Systematic review		10 for ginger		Randomized Controlled Trials; Longitudinal cohort studies		Other: Nausea and vomiting
328	Anderson 2005	2005	International journal of gynaecology and obstetrics	Complementary and alternative medicine in obstetrics.	OBJECTIVE: To identify, survey and review randomized controlled studies of the use of complementary and alternative medicine (CAM) for obstetric treatment or health promotion., METHODS: The MEDLINE database was searched to identify randomized controlled trials of CAM treatment and therapies in obstetrics. Studies examining modalities for treatment or improvement of health status were reviewed., R…	review	Systematic review		54 (6 specifically for ginger)		Randomized Controlled Trials		Other: Nausea and vomiting
333	Borrelli 2005	2005	Obstetrics and gynecology	Effectiveness and safety of ginger in the treatment of pregnancy-induced nausea and vomiting.	OBJECTIVE: Conventional antiemetics are burdened with the potential of teratogenic effects during the critical embryogenic period of pregnancy. Thus, a safe and effective medication would be a welcome addition to the therapeutic repertoire. This systematic review was aimed at assessing the evidence for or against the efficacy and safety of ginger (Zingiber officinale) therapy for nausea and vomit…	review	Systematic review		7 (6 RCTs and portnoi)		Randomized Controlled Trials; Other: prospective observational		Other: Nausea and vomiting, safety of ginger
348	Fugh-Berman 2003	2003	Reproductive toxicology (Elmsford, N.Y.)	Complementary and alternative medicine (CAM) in reproductive-age women: a review of randomized controlled trials.	PURPOSE: Complementary and alternative medicine (CAM) therapies are widely used in the general population. This paper reviews randomized controlled trials of CAM therapies for obstetrical and gynecologic conditions and presents therapies that are likely to be used by women of reproductive age and by pregnant women., DATA SOURCES: Sources included English-language papers in MEDLINE 1966-2002 and A…	review	Systematic review		2 for ginger		Randomized Controlled Trials		Other: Nausea and vomiting, change of symptom severity
363	AikinsMurphy 1998	1998	Obstetrics and gynecology	Alternative therapies for nausea and vomiting of pregnancy.	OBJECTIVE: To review available evidence about the effectiveness of alternative therapies for nausea and vomiting of pregnancy., DATA SOURCES: MEDLINE and 13 additional US and international data bases were searched in 1996-1997 for papers that described use of alternative medicine in the treatment of pregnancy and pregnancy complications, specifically those addressing nausea, vomiting, and hyperem…	review	Systematic review		10 total, 1 for ginger		Randomized Controlled Trials		Other: Nausea and vomiting of pregnancy			Only has fischer-rasmussen study
417	Bryer 2005	2005	Journal of Midwifery and Women's Health	A literature review of the effectiveness of ginger in alleviating mild-to-moderate nausea and vomiting of pregnancy	Mild-to-moderate nausea and vomiting of pregnancy affects up to 80% of all pregnancies. Concern about antiemetic use and the time-limited nature of symptoms has restrained the development of effective treatment approaches, yet supportive, dietary, and lifestyle changes may be ineffective. This article reviews 4 recent well-controlled, double-blind, randomized clinical studies that provide convinc…	review	Systematic review		4		Randomized Controlled Trials		Other: Nausea and vomiting of pregnancy
260	Marx 2015	2015	Current opinion in supportive and palliative care	Is ginger beneficial for nausea and vomiting? An update of the literature	Purpose of reviewNausea and vomiting can pose a significant burden to patients in a variety of clinical settings. Previousevidence suggests that ginger may be an effective treatment for these symptoms; however, current evidencehas been mixed. This article discusses recent clinical trials that have investigated ginger as a treatment formultiple types of nausea and vomiting. In addition, the potent…	review	Systematic review		2 RCTs, 2 SRs, 2 MA for ginger in pregnancy		Randomized Controlled Trials; Other: Systematic review/meta-analysis		Other: Nausea and vomiting
686	Ernst 2000	2000	British journal of anaesthesia	Efficacy of ginger for nausea and vomiting: a systematic review of randomized clinical trials	Ginger (Zingiber officinale) is often advocated as beneficial for nausea and vomiting. Whether the herb is truly efficacious for this condition is, however, still a matter of debate. We have performed a systematic review of the evidence from randomized controlled trials for or against the efficacy of ginger for nausea and vomiting. Six studies met all inclusion criteria and were reviewed. Three o…	review	Systematic review		1 RCT for pregnancy		Randomized Controlled Trials		Other: Nausea and vomiting
685	Chrubasik 2005	2005	Phytomedicine	Zingiberis rhizoma: A comprehensive review on the ginger effect and efficacy profiles	Zingiberis rhizoma is used as a broadspectrum antiemetic. We, therefore, conducted a comprehensive review of theliterature to summarize the pharmacological and clinical effects of this popular plant material. Although clinical andexperimental studies suggest that ginger has some antiemetic properties, clinical evidence beyond doubt is only availablefor pregnancy-related nausea and vomiting. Meta-…	review	Systematic review		6 for ginger and pregnancy		Randomized Controlled Trials; Longitudinal cohort studies		Other: Nausea and vomiting of pregnancy
449	Alhajri 2017	2017	Journal of Natural Remedies	The efficacy of ginger for pregnancy-induced nausea and vomiting: A systematic review	Nausea and Vomiting (N/V) are unpalatable manifestations seen commonly during pregnancy, which impinge upon the overall well-being, the productivity and might result in hospitalization. There is growing evidence concerning the efficacy of ginger in alleviating Nausea and Vomiting in Pregnancy (NVP). Therefore, we sought to conduct a systematic review to explore the effectiveness of ginger for NVP…	review	Systematic review		5		Randomized Controlled Trials		Other: Nausea and vomiting
199	Zhang 2022	2022	Phytotherapy research : PTR	Zingiberaceae plants/curcumin consumption and multiple health outcomes: An umbrella review of systematic reviews and meta-analyses of randomized controlled trials in humans.	This umbrella review is to recapitulate and grade the available evidence of associations between consumption of Zingiberaceae plants/curcumin (Cur) and multiple health-related outcomes. This study included 161 meta-analyses of randomized controlled trials in 76 articles with 67 unique health outcomes. Data on heterogeneity and publication bias are considered to assess the quality of evidence. Bas…	review	Umbrella review		76		Randomized Controlled Trials		Other: Severity of hyperemesis gravidarum			Only included Hu, Thomson, Viljoen meta-analyses missing tan guar matthews sridaran
678	Li 2023	2023	International journal of food science and nutrition	Ginger for treating nausea and vomiting: an overview of systematic reviews and meta-analyses	Ginger may be a potential remedy for nausea and vomiting. This review aimed to assess the reporting and methodological quality, and integrate the evidence in this field. A total of fifteen meta-analyses were analysed and met the Preferred Reporting Items for Systematic Reviews and Meta-Analyses 2009 guidelines, providing a relatively complete statement. However, methodological quality, assessed u…	review	Umbrella review		15 (5 for pregnant women)		Other: systematic reviews, meta-analyses		Other: Nausea and vomiting			Included: Tan, Hu, Gaur, Viljoen, Thomson. Missing:Sridharan, matthews
203	Crichton 2022	2022	The American journal of clinical nutrition	Orally consumed ginger and human health: an umbrella review.	BACKGROUND: Emerging evidence supports the health benefits of ginger for a range of conditions and symptoms; however, there is a lack of synthesis of literature to determine which health indications are supported by quality evidence., OBJECTIVES: In this umbrella review of systematic reviews we aimed to determine the therapeutic effects and safety of any type of ginger from the Zingiber family ad…	review	Umbrella review		24		Other: systematic reviews		Other: Severity of hyperemesis gravidarum symptoms			Included: Hu only meta-analysis, included other SRs
EVIDENCE SCAN PRIMARY STUDY EXTRACTIONS
Intervention Studies	Author and year	Year	Study Type	Total number of participants (beginning/end)	Total number of participants per group at end (ginger/placebo/comparator)	Study population country (s)	Study site and information	Gestation (weeks)	Ginger Intervention (dose)	Comparator (s)	Control/Placebo group	Treatment Duration (days)	Outcomes measured	Outcomes measured (cont'd)	Source of funding	Included in meta-analysis?
	Abidah 2022	2022	Non-randomized intervention study (quasi-experimental clinical trial)	96/96	48/48/NA	Indonesia	Gresik, Indonesia, July 2021	<13	Ginger in water (2500mg/day)	Placebo	Water drink with 10g sugar	7 days	Other: Hyperemesis gravidarum		Universitas Nahdlatul Ulama Surabaya	yes
	Moghadam 2019	2019	Non-randomized intervention study (blinded clinical study (no comparator or placebo))	55/55	55/NA/NA	Iran	Health centers in Mahshahr, Iran	<16 (10-15 weeks)	Ginger pill (1500mg/day)	none	no separate control/placebo group; comparisons were made between before intervention and after intervention	3 days	Other: severity and frequency of nausea and vomiting		Declared no conflicts of interest	no
	Bahramian 2018	2018	Randomized Controlled Trials	76/75	37/38	Iran	high risk pregnancy clinics of Alzahra and Taleghani teaching hospitals and diabetic clinic of Imam Reza hospital in Tabriz, in 2016	28 weeks	Ginger capsules (1000mg/day)	NA	placebo capsules	56 days	Other: Gestational diabetes		Financially supported by the Research Deputy of Tabriz University of Medical Sciences	no
	Hajimoosayi 2020	2020	Randomized Controlled Trials	82/70	37/33/NA	Iran	Prenatal Section of Arash Hospital in Tehran, Iran from April 2015-April2016	24-28 weeks	Ginger tablet (1500mg/day)	NA	Placebo tablets	42 days	Other: Gestational diabetes (serum blood sugar 2 hrs post-prandial, fasting blood sugar and insulin, Homeostasis Model Assessment (HOMA) index		Funded by Tarbiat Modares University (Tehran, Iran)	no
	Sharifzadeh 2018	2018	Randomized Controlled Trials	NR/77	28/23/26	Iran	Akbarabadi Teaching Hospital, Tehran, Iran. September 2012-January 2015	<17 (6-16 weeks)	Ginger capsules (1000mg/day)	Vitamin B6 and placebo	Vitamin B6 capsules (80mg/day) and placebo capsules	4 days	Other: Severity of nausea and vomiting		Not stated	yes
	Rukh 2016	2016	Randomized Controlled Trials	65/60	30/NA/30	Pakistan	Yusra Medical Centre and Amir Habib Medical Center and Maternity Home, Karachi, Pakistan, June 2012-May 2013	<17 (6-16 weeks)	Ginger capsules (1000mg/day)	Vitamin B6	Vitamin B6 capsules (75mg/day)	60 days	Other: Frequency of nausea and vomiting was noted after every 2 weeks on 2nd, 4th, 6th and 8th weeks during 60 days of the course of study		Not stated	yes
	Paritakul 2016	2016	Randomized Controlled Trials	68/36	15/21/NA	Thailand	HRH Princess Maha Jakri Sirindhorn Medical Center, Nakorn Nayok, Thailand, August 2015-April 2016	Immediate postpartum	Ginger capsule (1000mg/day)	NA	Placebo capsules (corn starch 1000mg/day)	7 days	Human milk composition and quantity; Other: Breast milk volumes on days 3 and 7, serum prolactin levels		Funded by the Faculty of Medicine, Srinakarinwirot University	no
	Firouzbakht 2014	2014	Randomized Controlled Trials	120/97 authors reported 97 at end and said 23 women dropped out but when you add up the reported participants it is 87	24/28/35	Iran	Health centers in Amol, Iran	<20	Ginger capsules (1000mg/day)	Vitamin B6 and placebo	Vitamin B6 capsules (160mg/day) and placebo capsule	4 days	Other: Nausea and vomiting		None	yes
	Saberi 2014	2014	Randomized Controlled Trials	120/106	37/36/33	Iran	Prenatal Care Unit of Naghavi Hospital, Kashan, Iran. December 2008 to July 2009	<16	Ginger capsules (750mg/day)	Placebo and control	Lactose capsules (750mg/day) and no intervention	4 days	Other: Nausea and vomiting		Funded and supported by the Deputy of research Kashan University of Medical Sciences Grant No. 8614	yes
	Saberi 2013	2013	Randomized Controlled Trials	159/143	50/45/48	Iran	Naghvi hospital, Kashan, Iran. November 2008- September 2009	<16	Ginger capsules (750mg/day)	Accupressure and control	Acupressure at P6 point and no intervention	4 days	Other: Nausea and vomiting		Funded and supported by the Deputy of research Kashan University of Medical Sciences Grant No. 8614	yes
	Haji Seid Javadi 2013	2013	Randomized Clinical Trial (no placebo)	102/95	47/NA/48	Iran	Health centers of the University of Medical Sciences of Qazin, Iran. November 2010-February 2011	<17	Ginger capsules (1000mg/day)	Vitamin B6	Vitamin B6 capsules (80mg/day)	4 days	Other: Nausea and vomiting		Not stated	yes
	Mohammadbeigi 2011	2011	Randomized Controlled Trials	102/102	34/34/34	Iran	B'esat Hospital, Iran	<20	Ginger capsules (600mg/day)	Pharmacological treatment and placebo	Metoclopramide (30mg/day) and placebo capsules	5 days	Other: Vomiting and nausea severity assessed by Rhodes Index		Support from the research deputy of Kurdistan University of Medical Sciences	yes
	Basirat 2009	2009	Randomized Controlled Trials	65/62	32/30/NA	Iran	Yahyanejad hospital, Babol, Northern Iran, 2005-2007	<18 (7-17 weeks)	Ginger biscuits (2500mg/day)	Placebo	Placebo biscuits	4 days	Other: Severity of nausea and vomiting		Research Council of Babol University of Medical Sciences	yes
	Ensiyeh 2009	2009	Randomized Controlled Trials	70/69	35/NA/34	Iran	Fatemieh Hospital, Hamedan, Iran, 5 April - 5 July 2006	<18	Ginger capsules (1000mg/day)	Vitamin B6	Vitamin B6 capsules (40mg/day)	4 days	Other: Nausea and vomiting		Not stated	yes
	Ozgoli 2009	2009	Randomized Controlled Trials	70/67	32/35/NA	Iran	Isfahan EbneSina-, Malek Shah-, Isfahan Khaneh-, and Rahnan- Health Centers and Isfahan Shahid Beheshti Hospital, Iran, June-July 2005	<20 (8-19 weeks)	Ginger capsules (1000mg/day)	Placebo	Lactose capsules (1000mg/day)	4 days	Other: Nausea and vomiting		Supported by deputy of research of Shahid Behashti Medican Science University	yes
	Pongrojpaw 2007	2007	Randomized Controlled Trials	170/151	77/NA/74	Thailand	Thammasat University Hospital, Thailand, January 2005-December 2005	<16	Ginger capsules (1000mg/day)	Pharmacological treatment	Dimenhydrinate (100mg/day)	7 days	Other: Visual analogue nausea scores (VANS) and vomiting times were evaluated at day 0-7 of the treatment.		Not stated	yes
	Chittumma 2007	2007	Randomized Controlled Trials	126/123	61/NA/62	Thailand	Bangkok Metropolitan Administration Medical College and Vajira Hospital, May 2005-August 2005	<17	Ginger capsules (1950mg/day)	Vitamin B6	Vitamin B6 capsules (75mg/day)	4 days	Other: Nausea and vomiting (episodes of nausea, duration of nausea and number of vomits)		Not stated	yes
	Smith 2004	2004	Randomized Controlled Trials	291/235	120/NA/115	Australia	Women's and Children's Hospital, Adelaide, Australia. July 2000- March 2002	<16 (8-16 weeks)	Ginger capsules (1050mg/day)	Vitamin B6	Vitamin B6 capsules (75mg/day)	21 days	Other: Nausea, retching, vomiting		The Women's and Children's Hospital Research Foundation and the Department of Obstetrics and Gynaecology, The University of Adelaide. Products by Faulding Healthcare	yes
	Willetts 2003	2003	Randomized Controlled Trials	120/99	48/51/NA	Australia	Royal Hospital for Women antenatal clinic, Sydney, Australia. March 1999-November 1999	<20	Ginger extract (500mg/day)	Placebo	Placebo capsules with soya bean oil	4 days	Other: Nausea, vomiting and retching as measured by the Rhodes Index of Nausea, Vomiting, and Retching.		Funded by Eurovita Pty Limited, Denmark	yes
	Sripramote 2003	2003	Randomized Controlled Trials	138/128	64/NA/64	Thailand	Antenatal clinic Bangkok Metropolitan Administration Medical College and Vajira Hospital, Thailand. November 1999-November 2000	<17	Ginger capsules (1500mg/day)	Vitamin B6	Vitamin B6 capsules (30mg/day)	3 days	Other: Change of nausea scores and number of vomiting episodes		Vajira Research Fund (AC. 2000)	yes
	Keating 2002	2002	Randomized Controlled Trials	26/21	12/9/NA	USA	University of South Florida department of obstetrics and gynecology private practice office, 6 months 1999	<13	Ginger syrup in water (1000mg/day)	Placebo	Placebo syrup in water	14 days	Other: Duration and severity of nausea and vomiting over a 2-week period measured on a 10-point scale		Not stated	yes
	Vutyavanich 2001	2001	Randomized Controlled Trials	70/67	32/35/NA	Thailand	Antenatal clinic at Maharaj Nakorn Chiang Mai, Thailand, October 1998-February 1999	<17	Ginger capsules (1000mg/day)	Placebo	Placebo capsules	4 days	Other: Nausea and vomiting		Not stated	yes
	Fischer-Rasmussen 1991	1991	Randomized Controlled Trials (crossover design)	30/27	27/27/NA	Denmark	Hvidovre Hospital, University of Copenhagen, Denmark, ended November 1988	<20	Ginger capsules (1000mg/day)	Placebo	Lactose capsules (1000mg/day)	4 days ginger, 2 days washout, 4 days placebo (total 10 days)	Other: Nausea, vomiting, change in body weight, patient's opinion of the treatment		Not stated	yes
Observational Studies	Author and year	Year	Study Type	Total number of participants (beginning/end)	Total number of participants per group at end (ginger / comparator)	Study population country (s)	Study site and information	Gestation (weeks)	Treatment/Exposure	Comparator (s)		Ginger use duration (days)	Outcomes measured	Outcomes measured (cont'd)	Source of funding	Included in meta-analysis?
	Choi 2015	2015	Case-control studies	801/441	152 cases/ 289 controls	Korea	The Korean Motherisk program, Cheil Hospital and Women's Healthcare Center, Seoul, Korea	<21	History of treatment with naturopathic dried ginger. Dosage 0.3mg-7,200mg daily, median dose 470mg	No exposure to any teratogenic medication, dried ginger, or other herbal medication		1-114 days, median duration: 2 days	Birth weight; Gestational age; Head circumference; Stillbirth and neonatal mortality; Other: length, Apgar scores, incidence of transient tachypnoea of the newborn, gross malformations and neonatal jaundice		No conflicts of interest, no funding received from industry	no
	Trabace 2015	2015	Longitudinal cohort studies (retrospective)	630/600	484 herbal users(9 ginger)/ 116 non-users	Italy	Maternity wards of Gynecology and Obstetrics Clinic of the University Hospital OORR of Foggia, Southern Italy, from November 2010-September 2013	Across pregnancy, data recorded within 3 days postpartum	Ginger, herbal medicine products	non-user		not reported	Gestational age at birth, birth weight, newborn's skull circumference, adverse effects	Birth weight; Gestational age; Head circumference	Reported no conflict of interest	no
	Heitmann 2013	2013	Longitudinal cohort studies	68522/na	67502 no ginger use/ 1020 ginger use	Norway	Women who gave birth in Norway (1999-2008) 50/52 hospitals in norway participated	13 weeks – 6 months of age	Ginger as an herbal product, supplement, or alternative/herbal remedy	non-user		questionnaires on ginger use from 6 months before pregnancy up to 6 months after birth	Nausea and vomiting, bleeding complications	Birth weight; Stillbirth and neonatal mortality; Other: congenital malformations, preterm birth, Apgar scores	Norwegian Ministry of Health and the Ministry of Education and Research, NIH/NIEHS grant no. NO-ES-75558, NIH/NINDS grant no. 1 UO1 047537-01, Norwegian Research Council/FUGE (grant no. 151918/S10	no
	Ashebir 2022	2022	Case control , cross-sectional	360/na	120 cases / 240 controls	Ethiopia	Public hospitals of southern Ethiopia from April 12 to June 12, 2021	Across pregnancy, 1st trimester for cases (mean gestation cases=8.2) 2nd trimester for controls (mean gestation control=25.5)	Women with hyperemesis gravidarum less likely to have used ginger	non-user		Intake of ginger never, sometimes, always	Other: hyperemesis gravidarum		None received, no other competing interests	no
	Laekeman 2021	2021	Observational clinical feasibility study	51/50	44/6	Belgium	Universitair Ziekenhuis Leuven (University Hospital Leuven) Studycenter of Perinatal Epidemiology, Flanders, Leuven, Belgium	Across pregnancy, data recorded postpartum	Maximum 100mg of ginger extract	non-user		not reported	Other: Complications during pregnancy, satisfaction of patients with intervention	Other: Malformations or complications	Laboratoires Tilman	no
	Portnoi 2003	2003	Prospective comparative cohort study	374/374	187/NA/187	Canada	The Motherisk Program, Hospital for sick children, University of Toronto	First trimester	Intent to use ginger products	No stated intent to use ginger or antiemetic meds		minimum 3 days	Other: Safety and effectiveness of ginger for nausea and vomiting		Mead Johnson/Canada, Duchesnay Inc. Laval, Canada	no
				NR: not reported	NA: not applicable

## Sheet: Table S5 - Umbrella Review
The use of ginger bioactive compounds in pregnancy: an evidence scan and umbrella review of existing meta-analyses, Kendra A. Tiani
Supplementary Table S5. Umbrella review of meta-analyses primary study extractions.
Included in evidence scan?	Year	Author and year	Study Type	Total no. of participants (beginning/end)	Total no. of participants per group at end (ginger/placebo/comparator)	Study population country (s)	Study site and information	Stage of gestation (weeks)	Participant age (years)	Parity	Ginger Intervention (dose)	Ginger Intervention Preparation	Comparator (s)	Comparator (control group/placebo group)	Treatment Duration (days)	Outcomes measured	Summary	Source of funding
Yes	2022	Abidah 2022	Non-randomized intervention study (quasi-experimental clinical trial)	96/96	48/48/NA	Indonesia	Gresik, Indonesia, July 2021	<13	Intervention: 10.4%: <20yrs, 77%: 20-35yrs, 12.5%: >35yrs Control: <20yrs: 6.25%, 20-35yrs 75%, >35yrs 18.75%	Intervention: 54.17% primigravida, 39.58% multigravida, 6.25% grandemultigravida Control: 58.33% primigravida, 35.42% multigravida, 6.25% grandemultigravida	Ginger in water (2500mg/day)	Emprit ginger 2.5g brewed with hot mineral water + 10g sugar	Sugar water	Water with 10g sugar	7 days	PUQE-24 questionnaire to measure severity of nausea and vomiting every 24hrs	Significant vs. placebo on HG. The ginger drink reduced frequency of hyperemesis gravidarum and was safe and effective.	Universitas Nahdlatul Ulama Surabaya
Yes	2018	Sharifzadeh 2018	TBRCT	NR/77	28/23/26	Iran	Akbarabadi Teaching Hospital, Tehran, Iran. September 2012-January 2015	<17 (6-16 weeks)	Mean age: Ginger: 28.95 Vitamin B6: 28.03 Placebo: 29.03	Ginger: 55.6% multiparous, 44.4% nulliparous. Vitamin B6: 42.3% multiparous, 57.7% nulliparous. Placebo: 47.8% multiparous, 52.2% nulliparous.	Ginger capsules (1000mg/day)	Identical ginger (500mg), B6 (40mg), and placebo capsules by Botanical Yas Herbal Production, Tehran, Iran	Vitamin B6 and placebo	Vitamin B6 capsules (80mg/day) and placebo capsules	4 days	Rhodes questionnaire 2 was used to evaluate severity of nausea and vomiting	Ginger was more effective than placebo but was not significantly different than vitamin B6. Ginger is comparable in efficacy to vitamin B6 on treatment of mild-moderate NVP.	Not stated
Yes	2016	Rukh 2016	Randomized clinical case control study	65/60	30/NA/30	Pakistan	Yusra Medical Centre and Amir Habib Medical Center and Maternity Home, Karachi, Pakistan, June 2012-May 2013	<17 (6-16 weeks)	Mean age: Ginger: 48.62 Control: 47.34	Not stated	Ginger capsules (1000mg/day)	Ginger officinale roscoe rhizome powder aqueous extract (DI water) filtered, concentrated through evaporation, dried, and distributed as Gingocap 500mg. HPLC quantitative analysis gingerols >5%	Vitamin B6	Vitamin B6 capsules (75mg/day)	60 days	Nausea and vomiting measured by PUQE scores, depression in pregnancy questionnaires, well-being scores, adverse effects including heartburn and palpitation	Ginger capsules did not cause any adverse side effects and were equal in efficacy to the conventional vitamin B6 treatment.	Not stated
Yes	2014	Firouzbakht 2014	DBRCT	120/87*	24/28/35	Iran	Health centers in Amol, Iran	<20	Mean age: Ginger: 24.9 B6: 24.03 Placebo: 25.39	Ginger: 14.6% multiparous, 84.4% nulliparous. Vitamin B6: 16.5% multiparous, 83.5% nulliparous. Placebo: 13.4% multiparous, 86.6% nulliparous.	Ginger capsules (1000mg/day)	Zintoma Ginger capsule 250mg,(Goldaro manufacturing Tehran, Iran) dry powder zingiber rhizome	Vitamin B6 and placebo	Vitamin B6 capsules (160mg/day) and placebo capsule	4 days	Likert scale and VAS were used to measure severity of nausea. Frequency of vomiting was counted before and during treatment.	Ginger significantly improved nausea severity and frequency of vomiting. No significant difference was found between ginger and B6. Stomachache and heartburn were the major side effects of ginger	None
Yes	2014	Saberi 2014	RCT	120/106	37/36/33	Iran	Prenatal Care Unit of Naghavi Hospital, Kashan, Iran. December 2008 to July 2009	<16	Mean age: Ginger: 27.35 Control: 25.95 Placebo: 26.85	Ginger: 70% multiparous, 30% nulliparous. Control: 77.5% multiparous, 32.5% nulliparous. Placebo: 50% multiparous, 50% nulliparous.	Ginger capsules (750mg/day)	Zintoma Ginger capsule, 250mg (Gol Daro Co. Tehran, Iran) dry powdered ginger rhizome/root	Placebo and control	Lactose capsules (750mg/day) and no intervention	4 days	Rhodes and Likert scales to record intensity of nausea, vomiting and retching and frequency of vomiting.	Ginger is significantly effective at reducing mild to moderate nausea and vomiting of pregnancy as evaluated by the Rhodes Index.	Funded and supported by the Deputy of research Kashan University of Medical Sciences Grant No. 8614
Yes	2013	Haji Seid Javadi 2013	RCT	102/95	47/NA/48	Iran	Health centers of the University of Medical Sciences of Qazin, Iran. November 2010-February 2011	<17	Mean age: Ginger: 26 B6: 27	Ginger: 58.8% nulliparious (P0), 29.4% P1,11.8% P2, 0%P3; B6: 68.8% nulliparous, 27.5% P1, 2% P2, 2% P3	Ginger capsules (1000mg/day)	Not stated. 250mg ginger capsules	Vitamin B6	Vitamin B6 capsules (80mg/day)	4 days	MPUQE score was used to score instances of nausea, retching, or vomiting per day	No significant difference in MPUQE scores between ginger and B6 groups. However, both groups showed a decrease in nausea and vomiting score across the 4 days of treatment.	Not stated
Yes	2013	Saberi 2013	TBRCT	159/143	50/45/48	Iran	Naghvi hospital, Kashan, Iran. November 2008- September 2009	<16	Mean age: Ginger: 26.64 Control: 25.79 Acupressure: 25.68	Ginger: 50.9% multiparous, 49.1% nulliparious; Control: 54.7% multiparous, 45.3% nulliparous; Acupressure: 37.7% multiparous, 62.3% nulliparous	Ginger capsules (750mg/day)	Zintoma, 250mg ginger capsules (Goldaroo manufacturing Pharmaceutical Company, Tehran, Iran), dry ginger rhizome powder	Accupressure and no intervention	Acupressure at P6 point and no intervention	4 days	Nausea and vomiting scores and control of symptoms of nausea and vomiting were assessed for 7 days using the Rhodes Index	Ginger is more effective compared to acupressure at improving mild to moderate nausea and vomiting of pregnancy.	Funded and supported by the Deputy of research Kashan University of Medical Sciences Grant No. 8614
Yes	2011	Mohammadbeigi 2011	TBRCT	102/102	34/34/34	Iran	B'esat Hospital, Iran	<20	Mean age: Ginger: 26.94 Metoclopramide: 27.88 Placebo: 26.97	Mean gravid number: Ginger 1.61, Metoclopramide 1.88, Placebo 1.64; Mean parity number: Ginger: 0.45 Metoclopramide: 0.82 Placebo: 0.56	Ginger capsules (600mg/day)	200mg "ginger essence" in Goldaroo Company (Iran) capsules	Pharmacological treatment and placebo	Metoclopramide (30mg/day) and placebo capsules with 200mg flour	5 days	Severity of nausea, vomiting, and retching was measured by the Rhodes Index	Both ginger and Metoclopramide groups showed significantly reduced nausea and Rhodes index compared to placebo. However there was no difference between the two treatments.	Support from the research deputy of Kurdistan University of Medical Sciences
Yes	2009	Basirat 2009	DBRCT	65/62	32/30/NA	Iran	Yahyanejad hospital, Babol, Northern Iran, 2005-2007	<18	19-35 years	Not stated	Ginger biscuits (2500mg/day)	0.5g fine ginger powder (Zingiber officinale) incorporated into a biscuit by an expert confectionary under researcher's supervision. Five biscuits daily	Placebo	Placebo biscuits	4 days	Severity of nausea was measured by VAS and frequency of vomiting quantified in a 24hr period. 5 item Likert scales were used to quantify severity of symptoms according to patients.	Decrease in nausea scores in the group receiving the ginger biscuit compared to placebo biscuit. No statistically significant difference in vomiting frequency.	Research Council of Babol University of Medical Sciences
Yes	2009	Ensiyeh 2009	DBRCT	70/69	35/NA/34	Iran	Fatemieh Hospital, Hamedan, Iran	<18	Mean age: Ginger: 25.0 B6: 24.2	Ginger: 28.6% multiparous 71.4% nulliparous; B6: 48.5% multiparous, 51.5% nulliparous	Ginger capsules (1000mg/day)	Fresh ginger root was baked at 60degC for 24h then ground into powder. 500mg of powder was packed into capsules. Capsules prepared by Fatemieh Hospital pharmacist.	Vitamin B6	Vitamin B6 capsules (40mg/day)	4 days	VAS was used to measure nausea and frequency of vomiting was recorded. Likert scale was used to assess treatment response at 1 week followup.	Ginger significantly more effective at reducing nausea compared to vitamin B6. Equally as effective at reducing vomiting frequency.	Not stated
Yes	2009	Ozgoli 2009	SBRCT	70/67	32/35/NA	Iran	Isfahan EbneSina-, Malek Shah-, Isfahan Khaneh-, and Rahnan- Health Centers and Isfahan Shahid Beheshti Hospital, Iran, June-July 2005	<20 (8-19 weeks)	Stated to be matched for age with no difference between treatment groups, data not shown	Stated to be matched for parity with no difference between treatment groups, data not shown	Ginger capsules (1000mg/day)	Zintoma 250mg ginger capsules (Goldaroo manufacturing Pharmaceutical Company, Tehran, Iran), dry ginger rhizome/root powder	Placebo	Lactose capsules (1000mg/day)	4 days	Severity of nausea and vomiting by was measured by VAS twice daily.	Ginger improves nausea and vomiting more than placebo. Participants were satisfied with effects of ginger.	Supported by deputy of research of Shahid Behashti Medican Science University
Yes	2007	Chittumma 2007	DBRCT	126/123	61/NA/62	Thailand	Bangkok Metropolitan Administration Medical College and Vajira Hospital, May 2005-August 2005	<17	Mean age: Ginger: 23.8 B6: 24.4	Parity Ginger: P0: 52.4%, P1: 38.1%, P2: 7.9%, P:3 1.6%; Parity B6: P0: 57.1%, P1: 34.9%, P2: 6.3%, P3: 1.6%	Ginger capsules (1950mg/day)	Pharmacist in registered herbal factory prepared fresh ginger root by chopping, sun-drying, and grinding. Powdered ginger packaged into 325mg capsules and sterilized by gamma irradiation	Vitamin B6	Vitamin B6 capsules (75mg/day)	4 days	Modified Rhodes index was used to measure episodes of nausea, duration of nausea, and frequency of vomiting. Side effects were also recorded.	No significant difference in NVP between ginger and B6. No significant adverse effects reported. Ginger is at least as effective as vitamin B6. And the ginger group had a greater decrease in nausea and vomiting scores. However, it was reported that women took additional ginger and other anti-emetics during trial period.	Not stated
Yes	2007	Pongrojpaw 2007	DBRCT	170/151	77/NA/74	Thailand	Thammasat University Hospital, Thailand, January 2005-December 2005	<16	Mean age Ginger: 27.85 Dimenhydrinate: 26.38	Nulliparous ginger: 57.65% dimenhydrinate: 65.88%	Ginger capsules (1000mg/day)	Zingiber officinale (ginger) powder 0.5g capsules twice daily	Pharmacological treatment	Dimenhydrinate (100mg/day)	7 days	VAS scores were used to assess nausea, instances of vomiting and adverse events were recorded.	Both ginger and dimenhydrinate reduced nausea and vomiting scores after 7 days. There was no significant difference between groups. Ginger is as safe and effective as Dimenhydrinate.	Not stated
Yes	2004	Smith 2004	RCT	291/235	120/NA/115	Australia	Women's and Children's Hospital, Adelaide, Australia. July 2000- March 2002	<16 (8-16 weeks)	Mean age Ginger: 29.6 B6: 28.4%	Parity Ginger: P0: 34% >P1 66% B6: P0: 39%P1: 61%	Ginger capsules (1050mg/day)	350mg ginger capsule 3x daily prepared by RP Scherer (Braeside, Victoria, Australia) in opaque brown soft gel capsule	Vitamin B6	Vitamin B6 capsules (75mg/day)	21 days	Rhodes Index of nausea and vomiting (a 5-pt Likert scale) was used to assess baseline symptoms, and throughout treatment. Secondary outcomes of adverse effects were also measured.	Ginger is as effective as vitamin B6 in reducing symptoms of nausea, retching, and vomiting.	The Women's and Children's Hospital Research Foundation and the Department of Obstetrics and Gynaecology, The University of Adelaide. Products by Faulding Healthcare
Yes	2003	Sripramote 2003	DBRCT	138/128	64/NA/64	Thailand	Antenatal clinic Bangkok Metropolitan Administration Medical College and Vajira Hospital, Thailand. November 1999-November 2000	<17	Mean age Ginger: 27.5 B6: 26.7	Parity Ginger: Nulliparous 42.2 B6 nulliparous 53.1%	Ginger capsules (1500mg/day)	Fresh middle-aged ginger root was sun-dried, ground to powder, weighed and added to 500mg ginger capsule by a pharmacist in a registered herbal factory.	Vitamin B6	Vitamin B6 capsules (30mg/day)	3 days	Degree of nausea as measured by VAS was recorded 3 times daily. Frequency of vomiting per day and adverse side effects were also recorded.	Both ginger and Vitamin B6 both significantly reduced symptoms of nausea and frequency of vomiting. No significant difference in the two treatments and no side effects were observed.	Vajira Research Fund (AC. 2000)
Yes	2003	Willetts 2003	DBRCT	120/99	48/51/NA	Australia	Royal Hospital for Women antenatal clinic, Sydney, Australia. March 1999-November 1999	<20	Mean age Ginger: 33 Placebo: 31	No statistical difference in parity	Ginger extract (500mg/day)	125mg ginger extract (EV.EXT35) DER of 1.5g of dried ginger taken 4 times daily	Placebo	Placebo capsules with soya bean oil	4 days	Rhodes index of nausea, vomiting, and retching (an 8 item, 5-pt Likert-type tool) was used to measure frequency and duration of symptoms as well as distress.	Both placebo and ginger groups showed a reduction across the study treatment timeline. There was some benefit of the ginger treatment on neausea, however no benefit was found for other symptoms.	Funded by Eurovita Pty Limited, Denmark
Yes	2002	Keating 2002	DBRCT	26/21	12/9/NA	USA	University of South Florida department of obstetrics and gynecology private practice office	<13	Not stated	Not stated	Ginger syrup in water (1000mg/day)	Ginger syrup by New Chapter Inc. (Brattleboro, VT) containing 250mg ginger per Tbsp including 1mg pungent compounds from ginger rhizome juice, 1mg 20% pungent ompounds, and 5% zingiberene from carbon dioxide supercritical extract of dried ginger rhizome.	Placebo	Placebo syrup in water	14 days	The severity and duration of nausea and vomiting was measured on a 10-pt scale.	Ginger was safe and seems to be effective in this small sample size study for treatment of nausea in early pregnancy.	Not stated
Yes	2001	Vutyavanich 2001	DBRCT	70/67	32/35/NA	Thailand	Antenatal clinic at Maharaj Nakorn Chiang Mai, Thailand.	<17	Mean age Ginger: 28.3 Placebo: 28.6	Parity Ginger: Nulliparous 40.6% multiparous 59.4% Placebo: Nulliparous 45.7% multiparous 54.3%	Ginger capsules (1000mg/day)	Fresh ginger root was chopped, baked at 60degC for 24hrs and ground to powder. 250 ginger powder capsules were prepared by a pharmacist from Chiang Mai University.	Placebo	Placebo capsules	4 days	VAS and Likert scores were used to assess nausea and frequency of vomiting was recorded.	No adverse side effects were reported. Nausea and vomiting were both significantly decreased compared to placebo by VAS. Likert scale also showed significant improvement in nausea symptoms compared to placebo.	Not stated
Yes	1991	Fischer-Rasmussen 1991	Crossover DBRCT	30/27	27/27/NA	Denmark	Hvidovre Hospital, University of Copenhagen, Denmark, ended November 1988	<20	Mean age group 1: 27.1 group 2: 25.6	Mean gravida group 1 2.6, group 2 2.5	Ginger capsules (1000mg/day)	powdered root of ginger (zingiber officinal) prepared by the dispensary of the hospital	Placebo	Lactose capsules (1000mg/day)	4 days ginger, 2 days washout, 4 days placebo (total 10 days)	A unique scoring system was used including relief of symptoms score and treatment preference scores.	No side effects observed. Ginger was more effective than placebo on improving hyperemesis gravidarum.	Not stated
Excluded, noted for reference	2012	Modares 2012	TBRCT	105/105	35/35/35	Iran	Dezyani Hospital and health centers, Gorgan, Northern Iran, 2009-2010	<17	Not available	Not available	Ginger capsules (1000mg/day)	Not available	Placebo and chamomile	Chamomile capsules 500mg and Placebo capsules	1 week	Rhodes index was used to measure nausea and vomiting scores	No significant effect of ginger. Chamomile group was the only group which showed significant differences on nausea and vomiting compared to placebo group.	Not available	Not in english	ABSTRACT ONLY
Excluded, noted for reference	2012	Narenji 2012	RCT	100/NR	50/NA/50	Iran	Not available	Not available	Mean age 25, no difference between groups	No difference in number of pregnancies or abortions	Ginger syrup (dose not available)	fresh ginger root syrup	Vitamin B6	Vitamin B6 (dose not available)	Not available	Rate of nausea and vomiting was assessed using a ruler method	No significant difference between ginger syrup and vitamin B6 on rate of nausea and rate of vomiting in pregnancy. Satisfaction rating was higher in the ginger group. Both B6 and ginger are effective.	Not available	Not in english	ABSTRACT ONLY
Excluded, noted for reference	2011	Biswas 2011	SBRCT	78/63	34/NA/29	India	Not available	<17	Not available	Not available	Ginger extract (450mg/day)	ginger extract formulation	Pharmacological treatment	Doxylamine and pyridoxine (10mg 2-3 times/day)	3 weeks	Nausea and vomiting score was assessed by VAS. Frequency of neausea spells or vomiting episodes per day were quantified and participants completed a subjective well-being assessment.	No significant difference in efficacy between ginger and pyridoxine-doxylamine. No adverse effects reported. Ginger a safe and effective nonpharmacological treatment.	Not available	Full text not available	ABSTRACT ONLY
				*authors reported 97 at end with 23 drop outs, but adding the individually reported participants equals 87, chose to use 87	NA, not applicable											PUQE, pregnancy-unique quantification of emesis and nausea; VAS, Visual analog scale; MPUQE, modified pregnancy-unique quantification of emesis and nausea
